# Supplementary material for: Relationships Among Adipose Tissue Distribution, Vitamin D, and Bone Metabolism in Normoglycemic and Type 2 Diabetic Individuals
Source: Metabolites. 2026 May 31;16(6):379. doi: 10.3390/metabo16060379 (PMC13304412; doi:10.3390/metabo16060379)
Supplement: Supplementary file 1 [file metabolites-16-00379-s001.zip]

Archive with 1 entries (1 files):
- metabolites-4300820-supplementary.pdf
